# Supplementary material for: A UAV Thermal Imaging Format Conversion System and Its Application in Mosaic Surface Microthermal Environment Analysis
Source: Sensors (Basel). 2024 Sep 27;24(19):6267. doi: 10.3390/s24196267 (PMC11479196; doi:10.3390/s24196267)
Supplement: Supplementary file 1 [file sensors-24-06267-s001.zip]

Archive with 178 entries (164 files):
- sensors-3194209-supplementary/
- sensors-3194209-supplementary/ThermoSwitcher/
- sensors-3194209-supplementary/ThermoSwitcher/boost_atomic-vc142-mt-gd-x64-1_82.dll
- sensors-3194209-supplementary/ThermoSwitcher/boost_atomic-vc142-mt-x64-1_82.dll
- sensors-3194209-supplementary/ThermoSwitcher/boost_bzip2-vc142-mt-gd-x64-1_82.dll
- sensors-3194209-supplementary/ThermoSwitcher/boost_bzip2-vc142-mt-x64-1_82.dll
- sensors-3194209-supplementary/ThermoSwitcher/boost_chrono-vc142-mt-gd-x64-1_82.dll
- sensors-3194209-supplementary/ThermoSwitcher/boost_chrono-vc142-mt-x64-1_82.dll
- sensors-3194209-supplementary/ThermoSwitcher/boost_container-vc142-mt-gd-x64-1_82.dll
- sensors-3194209-supplementary/ThermoSwitcher/boost_container-vc142-mt-x64-1_82.dll
- sensors-3194209-supplementary/ThermoSwitcher/boost_context-vc142-mt-gd-x64-1_82.dll
- sensors-3194209-supplementary/ThermoSwitcher/boost_context-vc142-mt-x64-1_82.dll
- sensors-3194209-supplementary/ThermoSwitcher/boost_contract-vc142-mt-gd-x64-1_82.dll
- sensors-3194209-supplementary/ThermoSwitcher/boost_contract-vc142-mt-x64-1_82.dll
- sensors-3194209-supplementary/ThermoSwitcher/boost_coroutine-vc142-mt-gd-x64-1_82.dll
- sensors-3194209-supplementary/ThermoSwitcher/boost_coroutine-vc142-mt-x64-1_82.dll
- sensors-3194209-supplementary/ThermoSwitcher/boost_date_time-vc142-mt-gd-x64-1_82.dll
- sensors-3194209-supplementary/ThermoSwitcher/boost_date_time-vc142-mt-x64-1_82.dll
- sensors-3194209-supplementary/ThermoSwitcher/boost_fiber-vc142-mt-gd-x64-1_82.dll
- sensors-3194209-supplementary/ThermoSwitcher/boost_fiber-vc142-mt-x64-1_82.dll
- sensors-3194209-supplementary/ThermoSwitcher/boost_filesystem-vc142-mt-gd-x64-1_82.dll
- sensors-3194209-supplementary/ThermoSwitcher/boost_filesystem-vc142-mt-x64-1_82.dll
- sensors-3194209-supplementary/ThermoSwitcher/boost_graph-vc142-mt-gd-x64-1_82.dll
- sensors-3194209-supplementary/ThermoSwitcher/boost_graph-vc142-mt-x64-1_82.dll
- sensors-3194209-supplementary/ThermoSwitcher/boost_iostreams-vc142-mt-gd-x64-1_82.dll
- sensors-3194209-supplementary/ThermoSwitcher/boost_iostreams-vc142-mt-x64-1_82.dll
- sensors-3194209-supplementary/ThermoSwitcher/boost_json-vc142-mt-gd-x64-1_82.dll
- sensors-3194209-supplementary/ThermoSwitcher/boost_json-vc142-mt-x64-1_82.dll
- sensors-3194209-supplementary/ThermoSwitcher/boost_locale-vc142-mt-gd-x64-1_82.dll
- sensors-3194209-supplementary/ThermoSwitcher/boost_locale-vc142-mt-x64-1_82.dll
- sensors-3194209-supplementary/ThermoSwitcher/boost_log-vc142-mt-gd-x64-1_82.dll
- sensors-3194209-supplementary/ThermoSwitcher/boost_log-vc142-mt-x64-1_82.dll
- sensors-3194209-supplementary/ThermoSwitcher/boost_log_setup-vc142-mt-gd-x64-1_82.dll
- sensors-3194209-supplementary/ThermoSwitcher/boost_log_setup-vc142-mt-x64-1_82.dll
- sensors-3194209-supplementary/ThermoSwitcher/boost_math_c99-vc142-mt-gd-x64-1_82.dll
- sensors-3194209-supplementary/ThermoSwitcher/boost_math_c99-vc142-mt-x64-1_82.dll
- sensors-3194209-supplementary/ThermoSwitcher/boost_math_c99f-vc142-mt-gd-x64-1_82.dll
- sensors-3194209-supplementary/ThermoSwitcher/boost_math_c99f-vc142-mt-x64-1_82.dll
- sensors-3194209-supplementary/ThermoSwitcher/boost_math_c99l-vc142-mt-gd-x64-1_82.dll
- sensors-3194209-supplementary/ThermoSwitcher/boost_math_c99l-vc142-mt-x64-1_82.dll
- sensors-3194209-supplementary/ThermoSwitcher/boost_math_tr1-vc142-mt-gd-x64-1_82.dll
- sensors-3194209-supplementary/ThermoSwitcher/boost_math_tr1-vc142-mt-x64-1_82.dll
- sensors-3194209-supplementary/ThermoSwitcher/boost_math_tr1f-vc142-mt-gd-x64-1_82.dll
- sensors-3194209-supplementary/ThermoSwitcher/boost_math_tr1f-vc142-mt-x64-1_82.dll
- sensors-3194209-supplementary/ThermoSwitcher/boost_math_tr1l-vc142-mt-gd-x64-1_82.dll
- sensors-3194209-supplementary/ThermoSwitcher/boost_math_tr1l-vc142-mt-x64-1_82.dll
- sensors-3194209-supplementary/ThermoSwitcher/boost_nowide-vc142-mt-gd-x64-1_82.dll
- sensors-3194209-supplementary/ThermoSwitcher/boost_nowide-vc142-mt-x64-1_82.dll
- sensors-3194209-supplementary/ThermoSwitcher/boost_prg_exec_monitor-vc142-mt-gd-x64-1_82.dll
- sensors-3194209-supplementary/ThermoSwitcher/boost_prg_exec_monitor-vc142-mt-x64-1_82.dll
- sensors-3194209-supplementary/ThermoSwitcher/boost_program_options-vc142-mt-gd-x64-1_82.dll
- sensors-3194209-supplementary/ThermoSwitcher/boost_program_options-vc142-mt-x64-1_82.dll
- sensors-3194209-supplementary/ThermoSwitcher/boost_python310-vc142-mt-gd-x64-1_82.dll
- sensors-3194209-supplementary/ThermoSwitcher/boost_python310-vc142-mt-x64-1_82.dll
- sensors-3194209-supplementary/ThermoSwitcher/boost_random-vc142-mt-gd-x64-1_82.dll
- sensors-3194209-supplementary/ThermoSwitcher/boost_random-vc142-mt-x64-1_82.dll
- sensors-3194209-supplementary/ThermoSwitcher/boost_regex-vc142-mt-gd-x64-1_82.dll
- sensors-3194209-supplementary/ThermoSwitcher/boost_regex-vc142-mt-x64-1_82.dll
- sensors-3194209-supplementary/ThermoSwitcher/boost_serialization-vc142-mt-gd-x64-1_82.dll
- sensors-3194209-supplementary/ThermoSwitcher/boost_serialization-vc142-mt-x64-1_82.dll
- sensors-3194209-supplementary/ThermoSwitcher/boost_stacktrace_noop-vc142-mt-gd-x64-1_82.dll
- sensors-3194209-supplementary/ThermoSwitcher/boost_stacktrace_noop-vc142-mt-x64-1_82.dll
- sensors-3194209-supplementary/ThermoSwitcher/boost_stacktrace_windbg-vc142-mt-gd-x64-1_82.dll
- sensors-3194209-supplementary/ThermoSwitcher/boost_stacktrace_windbg-vc142-mt-x64-1_82.dll
- sensors-3194209-supplementary/ThermoSwitcher/boost_stacktrace_windbg_cached-vc142-mt-gd-x64-1_82.dll
- sensors-3194209-supplementary/ThermoSwitcher/boost_stacktrace_windbg_cached-vc142-mt-x64-1_82.dll
- sensors-3194209-supplementary/ThermoSwitcher/boost_system-vc142-mt-gd-x64-1_82.dll
- sensors-3194209-supplementary/ThermoSwitcher/boost_system-vc142-mt-x64-1_82.dll
- sensors-3194209-supplementary/ThermoSwitcher/boost_thread-vc142-mt-gd-x64-1_82.dll
- sensors-3194209-supplementary/ThermoSwitcher/boost_thread-vc142-mt-x64-1_82.dll
- sensors-3194209-supplementary/ThermoSwitcher/boost_timer-vc142-mt-gd-x64-1_82.dll
- sensors-3194209-supplementary/ThermoSwitcher/boost_timer-vc142-mt-x64-1_82.dll
- sensors-3194209-supplementary/ThermoSwitcher/boost_type_erasure-vc142-mt-gd-x64-1_82.dll
- sensors-3194209-supplementary/ThermoSwitcher/boost_type_erasure-vc142-mt-x64-1_82.dll
- sensors-3194209-supplementary/ThermoSwitcher/boost_unit_test_framework-vc142-mt-gd-x64-1_82.dll
- sensors-3194209-supplementary/ThermoSwitcher/boost_unit_test_framework-vc142-mt-x64-1_82.dll
- sensors-3194209-supplementary/ThermoSwitcher/boost_url-vc142-mt-gd-x64-1_82.dll
- sensors-3194209-supplementary/ThermoSwitcher/boost_url-vc142-mt-x64-1_82.dll
- sensors-3194209-supplementary/ThermoSwitcher/boost_wave-vc142-mt-gd-x64-1_82.dll
- sensors-3194209-supplementary/ThermoSwitcher/boost_wave-vc142-mt-x64-1_82.dll
- sensors-3194209-supplementary/ThermoSwitcher/boost_wserialization-vc142-mt-gd-x64-1_82.dll
- sensors-3194209-supplementary/ThermoSwitcher/boost_wserialization-vc142-mt-x64-1_82.dll
- sensors-3194209-supplementary/ThermoSwitcher/boost_zlib-vc142-mt-gd-x64-1_82.dll
- sensors-3194209-supplementary/ThermoSwitcher/boost_zlib-vc142-mt-x64-1_82.dll
- sensors-3194209-supplementary/ThermoSwitcher/D3Dcompiler_47.dll
- sensors-3194209-supplementary/ThermoSwitcher/DJI_20240321141556_0001_T.JPG
- sensors-3194209-supplementary/ThermoSwitcher/dji_ircm.exe
- sensors-3194209-supplementary/ThermoSwitcher/dji_irp.exe
- sensors-3194209-supplementary/ThermoSwitcher/dji_irp_omp.exe
- sensors-3194209-supplementary/ThermoSwitcher/exiv2.dll
- sensors-3194209-supplementary/ThermoSwitcher/gmock.dll
- sensors-3194209-supplementary/ThermoSwitcher/gmock_main.dll
- sensors-3194209-supplementary/ThermoSwitcher/gtest.dll
- sensors-3194209-supplementary/ThermoSwitcher/gtest_main.dll
- sensors-3194209-supplementary/ThermoSwitcher/icon.jpg
- sensors-3194209-supplementary/ThermoSwitcher/iconengines/
- sensors-3194209-supplementary/ThermoSwitcher/iconengines/qsvgicon.dll
- sensors-3194209-supplementary/ThermoSwitcher/imageformats/
- sensors-3194209-supplementary/ThermoSwitcher/imageformats/qgif.dll
- sensors-3194209-supplementary/ThermoSwitcher/imageformats/qicns.dll
- sensors-3194209-supplementary/ThermoSwitcher/imageformats/qico.dll
- sensors-3194209-supplementary/ThermoSwitcher/imageformats/qjpeg.dll
- sensors-3194209-supplementary/ThermoSwitcher/imageformats/qsvg.dll
- sensors-3194209-supplementary/ThermoSwitcher/imageformats/qtga.dll
- sensors-3194209-supplementary/ThermoSwitcher/imageformats/qtiff.dll
- sensors-3194209-supplementary/ThermoSwitcher/imageformats/qwbmp.dll
- sensors-3194209-supplementary/ThermoSwitcher/imageformats/qwebp.dll
- sensors-3194209-supplementary/ThermoSwitcher/libdirp.dll
- sensors-3194209-supplementary/ThermoSwitcher/libdirp.lib
- sensors-3194209-supplementary/ThermoSwitcher/libEGL.dll
- sensors-3194209-supplementary/ThermoSwitcher/libGLESv2.dll
- sensors-3194209-supplementary/ThermoSwitcher/libv_cirp.dll
- sensors-3194209-supplementary/ThermoSwitcher/libv_cirp.lib
- sensors-3194209-supplementary/ThermoSwitcher/libv_dirp.dll
- sensors-3194209-supplementary/ThermoSwitcher/libv_dirp.lib
- sensors-3194209-supplementary/ThermoSwitcher/libv_girp.dll
- sensors-3194209-supplementary/ThermoSwitcher/libv_girp.lib
- sensors-3194209-supplementary/ThermoSwitcher/libv_iirp.dll
- sensors-3194209-supplementary/ThermoSwitcher/libv_iirp.lib
- sensors-3194209-supplementary/ThermoSwitcher/libv_list.ini
- sensors-3194209-supplementary/ThermoSwitcher/opencv_videoio_ffmpeg460_64.dll
- sensors-3194209-supplementary/ThermoSwitcher/opencv_videoio_msmf460_64.dll
- sensors-3194209-supplementary/ThermoSwitcher/opencv_videoio_msmf460_64d.dll
- sensors-3194209-supplementary/ThermoSwitcher/opencv_world460.dll
- sensors-3194209-supplementary/ThermoSwitcher/opencv_world460d.dll
- sensors-3194209-supplementary/ThermoSwitcher/opengl32sw.dll
- sensors-3194209-supplementary/ThermoSwitcher/platforms/
- sensors-3194209-supplementary/ThermoSwitcher/platforms/qwindows.dll
- sensors-3194209-supplementary/ThermoSwitcher/Qt5Core.dll
- sensors-3194209-supplementary/ThermoSwitcher/Qt5Gui.dll
- sensors-3194209-supplementary/ThermoSwitcher/Qt5Svg.dll
- sensors-3194209-supplementary/ThermoSwitcher/Qt5Widgets.dll
- sensors-3194209-supplementary/ThermoSwitcher/sample_dataset/
- sensors-3194209-supplementary/ThermoSwitcher/sample_dataset/H20N/
- sensors-3194209-supplementary/ThermoSwitcher/sample_dataset/H20N/DJI_0001_R.JPG
- sensors-3194209-supplementary/ThermoSwitcher/sample_dataset/H20N/DJI_0002_R.JPG
- sensors-3194209-supplementary/ThermoSwitcher/sample_dataset/H20N/DJI_0003_R.JPG
- sensors-3194209-supplementary/ThermoSwitcher/sample_dataset/H20N/DJI_0004_R.JPG
- sensors-3194209-supplementary/ThermoSwitcher/sample_dataset/H20N/DJI_0005_R.JPG
- sensors-3194209-supplementary/ThermoSwitcher/sample_dataset/H20T/
- sensors-3194209-supplementary/ThermoSwitcher/sample_dataset/H20T/DJI_0001_R.JPG
- sensors-3194209-supplementary/ThermoSwitcher/sample_dataset/H20T/DJI_0002_R.JPG
- sensors-3194209-supplementary/ThermoSwitcher/sample_dataset/H20T/DJI_0003_R.JPG
- sensors-3194209-supplementary/ThermoSwitcher/sample_dataset/H20T/DJI_0004_R.JPG
- sensors-3194209-supplementary/ThermoSwitcher/sample_dataset/H30T/
- sensors-3194209-supplementary/ThermoSwitcher/sample_dataset/H30T/DJI_0001_R.JPG
- sensors-3194209-supplementary/ThermoSwitcher/sample_dataset/H30T/DJI_0002_R.JPG
- sensors-3194209-supplementary/ThermoSwitcher/sample_dataset/H30T/DJI_0003_R.JPG
- sensors-3194209-supplementary/ThermoSwitcher/sample_dataset/H30T/DJI_0004_R.JPG
- sensors-3194209-supplementary/ThermoSwitcher/sample_dataset/H30T/DJI_0005_R.JPG
- sensors-3194209-supplementary/ThermoSwitcher/sample_dataset/M2EA/
- sensors-3194209-supplementary/ThermoSwitcher/sample_dataset/M2EA/DJI_0001_R.JPG
- sensors-3194209-supplementary/ThermoSwitcher/sample_dataset/M2EA/DJI_0002_R.JPG
- sensors-3194209-supplementary/ThermoSwitcher/sample_dataset/M2EA/DJI_0003_R.JPG
- sensors-3194209-supplementary/ThermoSwitcher/sample_dataset/M2EA/DJI_0004_R.JPG
- sensors-3194209-supplementary/ThermoSwitcher/sample_dataset/M2EA/DJI_0005_R.JPG
- sensors-3194209-supplementary/ThermoSwitcher/sample_dataset/M30T/
- sensors-3194209-supplementary/ThermoSwitcher/sample_dataset/M30T/DJI_0001_R.JPG
- sensors-3194209-supplementary/ThermoSwitcher/sample_dataset/M30T/DJI_0002_R.JPG
- sensors-3194209-supplementary/ThermoSwitcher/sample_dataset/M30T/DJI_0003_R.JPG
- sensors-3194209-supplementary/ThermoSwitcher/sample_dataset/M30T/DJI_0004_R.JPG
- sensors-3194209-supplementary/ThermoSwitcher/sample_dataset/M30T/DJI_0005_R.JPG
- sensors-3194209-supplementary/ThermoSwitcher/sample_dataset/M3T/
- sensors-3194209-supplementary/ThermoSwitcher/sample_dataset/M3T/DJI_0001_R.JPG
- sensors-3194209-supplementary/ThermoSwitcher/sample_dataset/M3T/DJI_0002_R.JPG
- sensors-3194209-supplementary/ThermoSwitcher/sample_dataset/M3T/DJI_0003_R.JPG
- sensors-3194209-supplementary/ThermoSwitcher/sample_dataset/M3T/DJI_0004_R.JPG
- sensors-3194209-supplementary/ThermoSwitcher/sample_dataset/M3T/DJI_0005_R.JPG
- sensors-3194209-supplementary/ThermoSwitcher/sample_dataset/XTS/
- sensors-3194209-supplementary/ThermoSwitcher/sample_dataset/XTS/DJI_0001_R.jpg
- sensors-3194209-supplementary/ThermoSwitcher/sample_dataset/XTS/DJI_0002_R.jpg
- sensors-3194209-supplementary/ThermoSwitcher/sample_dataset/XTS/DJI_0003_R.JPG
- sensors-3194209-supplementary/ThermoSwitcher/sample_dataset/XTS/DJI_0004_R.JPG
- sensors-3194209-supplementary/ThermoSwitcher/sample_dataset/XTS/DJI_0005_R.JPG
- sensors-3194209-supplementary/ThermoSwitcher/styles/
- sensors-3194209-supplementary/ThermoSwitcher/styles/qwindowsvistastyle.dll
- sensors-3194209-supplementary/ThermoSwitcher/ThermoSwitcher.exe
- sensors-3194209-supplementary/ThermoSwitcher/User_manual.txt
