# Supplementary material for: A UAV Thermal Imaging Format Conversion System and Its Application in Mosaic Surface Microthermal Environment Analysis
Source: Sensors (Basel). 2024 Sep 27;24(19):6267. doi: 10.3390/s24196267 (PMC11479196; doi:10.3390/s24196267)
Supplement: Supplementary file 1 [file sensors-24-06267-s001.zip › sensors-3194209-supplementary/ThermoSwitcher/libv_list.ini]

[windows_debug_dll_list]
dirp=libv_dirpd.dll
girp=libv_girpd.dll
iirp=libv_iirpd.dll
cirp=libv_cirpd.dll

[windows_release_dll_list]
dirp=libv_dirp.dll
girp=libv_girp.dll
iirp=libv_iirp.dll
cirp=libv_cirp.dll

[linux_debug_dll_list]
dirp=libv_dirpd.so
girp=libv_girpd.so
iirp=libv_iirpd.so
cirp=libv_cirpd.so

[linux_release_dll_list]
dirp=libv_dirp.so
girp=libv_girp.so
iirp=libv_iirp.so
cirp=libv_cirp.so
