# Supplementary material for: A UAV Thermal Imaging Format Conversion System and Its Application in Mosaic Surface Microthermal Environment Analysis
Source: Sensors (Basel). 2024 Sep 27;24(19):6267. doi: 10.3390/s24196267 (PMC11479196; doi:10.3390/s24196267)
Supplement: Supplementary file 1 [file sensors-24-06267-s001.zip › sensors-3194209-supplementary/ThermoSwitcher/User_manual.txt]

ThermoSwitcher,  a format conversion system, was developed for DJI thermal JPG images, ena-bling quick and lossless conversion to Geotiff format.


1. Programme development environment
Win10 professional 64 bit system
Visual Studio 2019
QT production UI

2. Compatible Models
Supports infrared photos (R-JPEG) taken by the following models.
DJI ZENMUSE H20N
DJI ZENMUSE H20T
DJI ZENMUSE H30T
DJI ZENMUSE XTS
DJI MAVIC 2 Industry Advanced Edition (M2EA)
DJI MAVIC  3 Industry Advanced Edition (M3T)
DJI MATRICE 30 Industry Advanced Edition (M30T)

See the folder "sample_dataset" for sample data.

3. Operation process
1) Run ThermoSwitcher.exe
2) Click the "open" button on the first line to open the address of the R-JPG file to be processed;
3) Click the "open" button on the second line to set the tiff file address after conversion;
4) Input temperature correction parameters (including Distance, Humidity, Emissivity, Reflection Temperature);
5) Click the convert button to start the file format conversion.

It should be noted that DJI developed thermal sensors come with preset environmen-tal parameters that may affect temperature measurements (https://www.dji.com/). Therefore, calibration is needed during data preprocessing based on the actual sampling scenario. The four cal-ibration parameters are: (1) Distance: Range 1 to 25 m. Enter 25 m if it exceeds this range. The default calibration distance is usually 5 m, where measurements are most accurate. Distances too close or far increase errors. (2) Humidity: Range 20 to 100%. The default value is usually 50% or 70%, depending on the sensor model, and should be set according to the actual environment. Accurate settings have a minor impact on precision. (3) Emissivity: Range 0.10 to 1.00. The default value is usually 0.95 or 1.00, depending on the sensor model. Set based on common material emissivity tables and the surface cover type. Accurate settings significantly affect precision. (4) Reflection Temperature: Range -40.0 to 500.0 ℃. Surrounding objects' energy may be reflected by the target surface and received by the sensor, causing errors. The default value is usu-ally 23.0 ℃ or 25.0 ℃, depending on the sensor model. Generally, set to ambient air temperature if there are no special high or low-temperature objects. Accurate settings affect precision, with greater deviations causing larger impacts.

4. Statement
ThermoSwitcher is a call and secondary development of DJI TSDK (Thermal SDK). 
ThermoSwitcher is only free for non-commercial use.
Please cite this paper if you use ThermoSwitcher for scientific research.
Welcome to cooperate and exchange, contact email: jianglu@njupt.edu.cn
